# Supplementary material for: Long Non Coding RNAs (lncRNAs) Are Dysregulated in Malignant Pleural Mesothelioma (MPM)
Source: PLoS One. 2013 Aug 19;8(8):e70940. doi: 10.1371/journal.pone.0070940 (PMC3747266; doi:10.1371/journal.pone.0070940)
Supplement: File S1 — This file contains supplementary Tables S1, S2, S3 and S4. Table S1: Validation of mRNA targets using the Oncomine Database. Table S2: Summary of over-enriched gene ontologies in MPM Table S3: Correlations between the top differentially expressed lncRNA and mRNAs Table S4: Over-enriched gene ontologies for co-expressed mRNA-lncRNA targets. (XLSX) [file pone.0070940.s001.xlsx]

## Sheet: Table S1
Table S1: Validation of mRNA targets using the Oncomine Database.
	ADRI Cell Line Data		ONCOMINE
Gene Symbol	chromosomal position (Hg18)	Direction of Regulation	Oncomine (Top 10% of under/over expressed genes in MPM versus normal pleura - GORDON)
AHNAK2	chr14:104492495-104492896	up	Up
ANXA4	chr2:69899943-69901363	up	Up
BCAT1	chr12:24874066-24876951	up	Up
C15orf38	chr15:88247586-88248043	down	Down
CEP250	chr20:33518764-33521158	down	Down
COMMD8	chr4:47153473-47156947	up	Up
DNAJC10	chr2:183304048-183305499	up	Up
E2F1	chr20:31727161-31727221	down	Down
FAM102A	chr9:129746755-129746907	up	Up
FLJ10357	chr14:20625432-20625996	down	Down
GALNT7	chr4:174476256-174479336	up	Up
HEATR2	chr7:786274-791706	up	Up
HEBP1	chr12:13031500-13033504	up	Up
IFI16	chr1:157246545-157251104	up	Up
ITGA3	chr17:45510618-45511217	up	Up
ITGB8	chr7:20373304-20385228	up	Up
LRRFIP1	chr3:180461421-180461476	up	Up
MATR3	chr5:138639709-138641945	up	Up
MET	chr7:116223481-116223555	up	Up
NPAS2	chr2:100973740-100976274	up	Up
PLK2	chr5:57788141-57788556	up	Up
RBMS1	chr2:160846092-160847044	up	Up
SH3BP5	chr3:15272781-15273390	down	Down
SLC11A2	chr12:49670967-49671677	up	Up
TACC1	chr8:38802014-38803873	down	Down
TM4SF1	chr3:150570000-150570060	up	Up
TRIM2	chr4:154411092-154416525	up	Up
UCHL1	chr4:40960034-40960905	up	Up

## Sheet: Table S2
Table S2: Summary of over-enriched gene ontologies in MPM.
Category	Term	Count	%	P-Value	Fold Enrichment	Benjamini	FDR	Fisher Exact
BBID	1.RBphosphoE2F	4	0.2	0.0066	8.5	0.094	4.5	0.00061
BIOCARTA	Cyclins and Cell Cycle Regulation	3	0.1	0.054	7.5	0.99	45	0.0066
GOTERM_BP_FAT	cell cycle	27	1.2	4.8e-06	2.7	0.007	0.0079	1.7e-06
GOTERM_BP_FAT	cell cycle process	20	0.9	9.7e-05	2.8	0.069	0.16	3.3e-05
GOTERM_BP_FAT	apoptosis	20	0.9	0.00022	2.6	0.1	0.36	8e-05
GOTERM_BP_FAT	programmed cell death	20	0.9	0.00026	2.6	0.094	0.44	9.8e-05
GOTERM_BP_FAT	cell death	22	1	0.00029	2.4	0.083	0.48	0.00012
GOTERM_BP_FAT	death	22	1	0.00032	2.4	0.076	0.53	0.00013
GOTERM_BP_FAT	cell cycle arrest	8	0.4	0.00033	6.1	0.067	0.54	4.9e-05
GOTERM_BP_FAT	cytoskeleton organization	16	0.7	0.00043	2.9	0.076	0.7	0.00014
GOTERM_BP_FAT	regulation of apoptosis	23	1	0.00051	2.2	0.08	0.84	0.00022
GOTERM_BP_FAT	regulation of programmed cell death	23	1	0.00058	2.2	0.083	0.96	0.00025
GOTERM_BP_FAT	actin cytoskeleton organization	11	0.5	0.0006	3.8	0.078	0.99	0.00015
GOTERM_BP_FAT	regulation of cell death	23	1	0.00061	2.2	0.073	1	0.00026
GOTERM_BP_FAT	mitotic cell cycle	14	0.6	0.00085	3	0.093	1.4	0.00027
GOTERM_BP_FAT	actin filament-based process	11	0.5	0.00099	3.6	0.099	1.6	0.00026
GOTERM_BP_FAT	cell cycle phase	14	0.6	0.0023	2.7	0.21	3.8	0.00083
GOTERM_BP_FAT	circadian rhythm	5	0.2	0.0027	8.5	0.22	4.3	0.00028
GOTERM_BP_FAT	G1/S transition of mitotic cell cycle	5	0.2	0.0054	7	0.38	8.6	0.00071
GOTERM_BP_FAT	rhythmic process	7	0.3	0.0057	4.3	0.38	9	0.0012
GOTERM_BP_FAT	positive regulation of apoptosis	13	0.6	0.0085	2.4	0.49	13	0.0034
GOTERM_BP_FAT	positive regulation of programmed cell death	13	0.6	0.009	2.4	0.49	14	0.0036
GOTERM_BP_FAT	positive regulation of cell death	13	0.6	0.0093	2.4	0.48	14	0.0037
GOTERM_BP_FAT	interphase of mitotic cell cycle	6	0.3	0.0099	4.6	0.49	15	0.002
GOTERM_BP_FAT	interphase	6	0.3	0.011	4.5	0.51	17	0.0023
GOTERM_BP_FAT	regulation of I-kappaB kinase/NF-kappaB cascade	6	0.3	0.011	4.4	0.51	17	0.0024
GOTERM_BP_FAT	regulation of protein kinase activity	11	0.5	0.012	2.5	0.52	19	0.0046
GOTERM_BP_FAT	circadian behavior	3	0.1	0.013	16.9	0.53	20	0.00066
GOTERM_BP_FAT	negative regulation of apoptosis	11	0.5	0.015	2.4	0.55	22	0.0056
GOTERM_BP_FAT	regulation of kinase activity	11	0.5	0.015	2.4	0.56	23	0.006
GOTERM_BP_FAT	regulation of microtubule cytoskeleton organization	4	0.2	0.016	7.5	0.56	23	0.0019
GOTERM_BP_FAT	negative regulation of programmed cell death	11	0.5	0.016	2.4	0.55	23	0.0062
GOTERM_BP_FAT	negative regulation of cell death	11	0.5	0.016	2.4	0.54	24	0.0063
GOTERM_BP_FAT	rhythmic behavior	3	0.1	0.017	14.7	0.55	25	0.001
GOTERM_BP_FAT	regulation of transferase activity	11	0.5	0.02	2.3	0.6	28	0.008
GOTERM_BP_FAT	induction of apoptosis	10	0.4	0.021	2.5	0.6	29	0.0078
GOTERM_BP_FAT	induction of programmed cell death	10	0.4	0.021	2.5	0.59	30	0.008
GOTERM_BP_FAT	axon cargo transport	3	0.1	0.021	13.1	0.59	30	0.0014
GOTERM_BP_FAT	regulation of microtubule-based process	4	0.2	0.024	6.4	0.62	33	0.0034
GOTERM_BP_FAT	cellular component disassembly	4	0.2	0.029	5.9	0.69	39	0.0046
GOTERM_BP_FAT	activation of caspase activity	4	0.2	0.031	5.8	0.7	40	0.0049
GOTERM_BP_FAT	regulation of cyclin-dependent protein kinase activity	4	0.2	0.031	5.8	0.7	40	0.0049
GOTERM_BP_FAT	positive regulation of I-kappaB kinase/NF-kappaB cascade	5	0.2	0.034	4.1	0.73	44	0.0079
GOTERM_BP_FAT	cellular protein localization	11	0.5	0.036	2.1	0.74	46	0.016
GOTERM_BP_FAT	locomotor rhythm	2	0.1	0.037	52.4	0.74	47	0.00048
GOTERM_BP_FAT	cellular macromolecule localization	11	0.5	0.038	2.1	0.73	47	0.017
GOTERM_BP_FAT	positive regulation of caspase activity	4	0.2	0.039	5.3	0.73	48	0.0067
GOTERM_BP_FAT	positive regulation of peptidase activity	4	0.2	0.039	5.3	0.73	48	0.0067
GOTERM_BP_FAT	regulation of protein kinase cascade	8	0.4	0.039	2.5	0.73	48	0.014
GOTERM_BP_FAT	intracellular transport	15	0.7	0.039	1.8	0.72	48	0.02
GOTERM_BP_FAT	intracellular protein transport	10	0.4	0.048	2.1	0.79	56	0.021
GOTERM_BP_FAT	negative regulation of growth	5	0.2	0.051	3.6	0.8	58	0.013
GOTERM_BP_FAT	microtubule-based transport	3	0.1	0.052	8.1	0.8	58	0.0058
GOTERM_BP_FAT	DNA metabolic process	12	0.5	0.056	1.9	0.82	62	0.028
GOTERM_BP_FAT	apoptotic mitochondrial changes	3	0.1	0.058	7.6	0.83	63	0.007
GOTERM_BP_FAT	regulation of microtubule polymerization or depolymerization	3	0.1	0.058	7.6	0.83	63	0.007
GOTERM_BP_FAT	healing during inflammatory response	2	0.1	0.062	31.5	0.84	65	0.0016
GOTERM_BP_FAT	retrograde axon cargo transport	2	0.1	0.062	31.5	0.84	65	0.0016
GOTERM_BP_FAT	actin filament organization	4	0.2	0.063	4.4	0.84	66	0.013
GOTERM_BP_FAT	regulation of phosphorylation	11	0.5	0.072	1.9	0.87	71	0.036
GOTERM_BP_FAT	positive regulation of hydrolase activity	6	0.3	0.077	2.6	0.89	74	0.027
GOTERM_BP_FAT	regulation of caspase activity	4	0.2	0.078	4	0.89	74	0.018
GOTERM_BP_FAT	regulation of smooth muscle contraction	3	0.1	0.083	6.2	0.9	76	0.012
GOTERM_BP_FAT	regulation of endopeptidase activity	4	0.2	0.085	3.8	0.9	77	0.02
GOTERM_BP_FAT	regulation of phosphorus metabolic process	11	0.5	0.088	1.8	0.9	78	0.046
GOTERM_BP_FAT	regulation of phosphate metabolic process	11	0.5	0.088	1.8	0.9	78	0.046
GOTERM_BP_FAT	protein localization	17	0.8	0.092	1.5	0.91	80	0.057
GOTERM_BP_FAT	DNA replication	6	0.3	0.093	2.5	0.91	80	0.035
GOTERM_BP_FAT	regulation of peptidase activity	4	0.2	0.095	3.7	0.91	81	0.024
GOTERM_BP_FAT	regulation of B cell apoptosis	2	0.1	0.097	19.7	0.91	82	0.0043
GOTERM_BP_FAT	ganglioside metabolic process	2	0.1	0.097	19.7	0.91	82	0.0043
GOTERM_BP_FAT	cytoplasmic microtubule organization	2	0.1	0.097	19.7	0.91	82	0.0043
GOTERM_BP_FAT	negative regulation of protein kinase activity	4	0.2	0.098	3.6	0.91	82	0.025
GOTERM_BP_FAT	regulation of cell motion	6	0.3	0.099	2.4	0.91	82	0.037
GOTERM_CC_FAT	basolateral plasma membrane	10	0.4	0.00056	4.3	0.14	0.73	0.00012
GOTERM_CC_FAT	cytoskeleton	30	1.3	0.00094	1.9	0.12	1.2	0.00048
GOTERM_CC_FAT	intracellular non-membrane-bounded organelle	47	2.1	0.001	1.6	0.089	1.4	0.00065
GOTERM_CC_FAT	non-membrane-bounded organelle	47	2.1	0.001	1.6	0.089	1.4	0.00065
GOTERM_CC_FAT	cell-substrate junction	7	0.3	0.0018	5.4	0.12	2.4	0.00032
GOTERM_CC_FAT	actin cytoskeleton	10	0.4	0.0039	3.2	0.19	5	0.0011
GOTERM_CC_FAT	cytosol	27	1.2	0.0048	1.8	0.19	6.1	0.0026
GOTERM_CC_FAT	basal part of cell	4	0.2	0.0048	11.5	0.17	6.1	0.00037
GOTERM_CC_FAT	soluble fraction	10	0.4	0.01	2.8	0.29	13	0.0035
GOTERM_CC_FAT	cell soma	7	0.3	0.013	3.6	0.32	16	0.0034
GOTERM_CC_FAT	cytoplasmic vesicle	15	0.7	0.016	2	0.35	19	0.0075
GOTERM_CC_FAT	vesicle	15	0.7	0.022	1.9	0.42	26	0.011
GOTERM_CC_FAT	cytoplasmic membrane-bounded vesicle	13	0.6	0.025	2	0.43	28	0.011
GOTERM_CC_FAT	focal adhesion	5	0.2	0.03	4.2	0.47	33	0.0066
GOTERM_CC_FAT	membrane-bounded vesicle	13	0.6	0.031	2	0.45	34	0.015
GOTERM_CC_FAT	cell-substrate adherens junction	5	0.2	0.034	4.1	0.46	36	0.0077
GOTERM_CC_FAT	basal plasma membrane	3	0.1	0.036	10	0.46	38	0.0033
GOTERM_CC_FAT	perinuclear region of cytoplasm	8	0.4	0.049	2.4	0.54	48	0.019
GOTERM_CC_FAT	microtubule cytoskeleton	12	0.5	0.052	1.9	0.55	50	0.026
GOTERM_CC_FAT	apical part of cell	6	0.3	0.056	2.9	0.55	53	0.018
GOTERM_CC_FAT	hemidesmosome	2	0.1	0.056	34.5	0.54	53	0.0013
GOTERM_CC_FAT	cell projection	14	0.6	0.058	1.7	0.53	54	0.031
GOTERM_CC_FAT	cytoplasmic vesicle part	6	0.3	0.065	2.8	0.56	58	0.022
GOTERM_CC_FAT	apical plasma membrane	5	0.2	0.067	3.2	0.56	60	0.019
GOTERM_CC_FAT	nuclear lumen	24	1.1	0.068	1.4	0.55	61	0.045
GOTERM_CC_FAT	vesicle coat	3	0.1	0.071	6.8	0.54	62	0.0095
GOTERM_CC_FAT	cytoplasmic vesicle membrane	5	0.2	0.076	3.1	0.56	65	0.023
GOTERM_CC_FAT	membrane-enclosed lumen	29	1.3	0.077	1.3	0.55	65	0.054
GOTERM_CC_FAT	intracellular organelle lumen	28	1.2	0.078	1.4	0.54	65	0.054
GOTERM_CC_FAT	nucleoplasm	16	0.7	0.082	1.6	0.55	68	0.049
GOTERM_CC_FAT	spindle	5	0.2	0.09	2.9	0.57	71	0.028
GOTERM_CC_FAT	organelle lumen	28	1.2	0.096	1.3	0.58	73	0.068
GOTERM_CC_FAT	vesicle membrane	5	0.2	0.096	2.9	0.57	74	0.031
GOTERM_MF_FAT	cytoskeletal protein binding	22	1	8.8e-07	3.5	0.00035	0.0012	2.4e-07
GOTERM_MF_FAT	actin binding	16	0.7	1.1e-05	4	0.0022	0.016	2.7e-06
GOTERM_MF_FAT	enzyme binding	19	0.8	7.2e-05	2.9	0.0094	0.1	2.4e-05
GOTERM_MF_FAT	cysteine-type endopeptidase activity	6	0.3	0.0019	6.8	0.17	2.6	0.00025
GOTERM_MF_FAT	tubulin binding	6	0.3	0.0077	4.9	0.45	10	0.0015
GOTERM_MF_FAT	protein kinase inhibitor activity	4	0.2	0.0096	9	0.47	13	0.00096
GOTERM_MF_FAT	kinase inhibitor activity	4	0.2	0.01	8.8	0.44	13	0.0011
GOTERM_MF_FAT	Rho GTPase binding	4	0.2	0.011	8.5	0.42	14	0.0012
GOTERM_MF_FAT	protein kinase regulator activity	5	0.2	0.017	5	0.53	22	0.0032
GOTERM_MF_FAT	protein serine/threonine kinase inhibitor activity	3	0.1	0.018	14.3	0.51	22	0.0011
GOTERM_MF_FAT	enzyme inhibitor activity	9	0.4	0.018	2.7	0.48	22	0.0063
GOTERM_MF_FAT	Ras GTPase binding	5	0.2	0.025	4.5	0.57	30	0.0053
GOTERM_MF_FAT	actin filament binding	4	0.2	0.027	6.1	0.56	32	0.0041
GOTERM_MF_FAT	kinase regulator activity	5	0.2	0.027	4.4	0.54	32	0.0058
GOTERM_MF_FAT	cysteine-type peptidase activity	6	0.3	0.03	3.5	0.54	34	0.008
GOTERM_MF_FAT	small GTPase binding	5	0.2	0.035	4	0.59	39	0.0082
GOTERM_MF_FAT	caspase activity	2	0.1	0.036	54.1	0.57	40	0.00045
GOTERM_MF_FAT	calcium-dependent phospholipid binding	3	0.1	0.04	9.4	0.59	43	0.0039
GOTERM_MF_FAT	ubiquitin binding	3	0.1	0.043	9	0.59	46	0.0043
GOTERM_MF_FAT	GTPase binding	5	0.2	0.045	3.7	0.59	47	0.011
GOTERM_MF_FAT	small conjugating protein binding	3	0.1	0.046	8.7	0.58	48	0.0048
GOTERM_MF_FAT	microtubule binding	4	0.2	0.058	4.5	0.66	57	0.012
GOTERM_MF_FAT	heat shock protein binding	4	0.2	0.062	4.4	0.66	59	0.013
GOTERM_MF_FAT	kinase binding	6	0.3	0.069	2.7	0.69	63	0.023
INTERPRO	Actin-binding FH2 and DRF autoregulatory	3	0.1	0.012	17.8	1	16	0.00056
INTERPRO	Actin-binding FH2	3	0.1	0.013	16.7	0.97	18	0.0007
INTERPRO	EF-HAND 2	8	0.4	0.015	3.1	0.93	20	0.0045
INTERPRO	EF-HAND 1	8	0.4	0.016	3.1	0.88	20	0.0048
INTERPRO	Spectrin repeat	3	0.1	0.026	11.9	0.94	32	0.0019
INTERPRO	Actinin-type, actin-binding, conserved site	3	0.1	0.03	10.9	0.94	36	0.0025
INTERPRO	Target of Myb protein 1	2	0.1	0.035	55.5	0.94	41	0.00043
INTERPRO	Calponin-like actin-binding	4	0.2	0.051	4.8	0.97	54	0.01
INTERPRO	Spectrin/alpha-actinin	3	0.1	0.053	8.1	0.96	54	0.006
INTERPRO	Ankyrin	7	0.3	0.066	2.4	0.98	63	0.025
INTERPRO	Growth-arrest-specific protein 2	2	0.1	0.07	27.8	0.97	65	0.0021
INTERPRO	GAT	2	0.1	0.07	27.8	0.97	65	0.0021
INTERPRO	Nuclear translocator	2	0.1	0.081	23.8	0.98	71	0.0029
INTERPRO	Plectin repeat	2	0.1	0.081	23.8	0.98	71	0.0029
INTERPRO	Diaphanous FH3	2	0.1	0.092	20.8	0.98	75	0.0038
INTERPRO	Diaphanous GTPase-binding	2	0.1	0.092	20.8	0.98	75	0.0038
INTERPRO	Calcium-binding EF-hand	5	0.2	0.092	2.9	0.98	76	0.029
KEGG_PATHWAY	Epithelial cell signaling in Helicobacter pylori infection	5	0.2	0.017	5	0.86	18	0.0031
KEGG_PATHWAY	Bladder cancer	4	0.2	0.023	6.5	0.74	23	0.0032
KEGG_PATHWAY	Adherens junction	5	0.2	0.025	4.4	0.63	25	0.0053
KEGG_PATHWAY	Cell cycle	6	0.3	0.035	3.3	0.65	33	0.0099
KEGG_PATHWAY	Non-small cell lung cancer	4	0.2	0.043	5	0.65	40	0.0079
KEGG_PATHWAY	Glioma	4	0.2	0.063	4.3	0.72	53	0.013
KEGG_PATHWAY	Melanoma	4	0.2	0.084	3.8	0.77	63	0.02
KEGG_PATHWAY	Regulation of actin cytoskeleton	7	0.3	0.091	2.2	0.76	67	0.038
KEGG_PATHWAY	Cyanoamino acid metabolism	2	0.1	0.098	19.4	0.74	69	0.0043

## Sheet: Table S3
Table S3: Correlations between the top differentially expressed lncRNA and mRNAs
Probe ID	Gene Symbol	mRNA/ ncRNA	EF177379 Pearson Correlation Coefficient	AK130275 Pearson Correlation Coefficient	AF268386 Pearson Correlation Coefficient	AF129685 Pearson Correlation Coefficient	BX648695 Pearson Correlation Coefficient	NR_003584 Pearson Correlation Coefficient
IVGNh33891_uc002zpw_38596	2005-09-01	ncRNA	-.640*		-.874**			-.818**
IVGNh30762_uc002icf_AARSD1	AARSD1	ncRNA	.696*			.716*		.820**
IVGNh20439_BX161396_ACOT2	ACOT2	ncRNA	-.675*			-.861**		-.679*
IVGNh08559_AK096132_	ACSM2A			.966**			.899**
IVGNh10304_AK124378_ACTN1	ACTN1	ncRNA	-.730*					-.778**
IVGNh29067_uc001xkm_ACTN1	ACTN1	ncRNA	-.735*					-.734*
IVGNh10073_AK123988_	ADA							-.643*
IVGNh01065_AF056184_	AF056184			.891**			.948**
IVGNh29316_uc001ypx_AHNAK2	AHNAK2	ncRNA	.789**	.698*		.808**	.770**
IVGNh03567_AK021710_	AK021710							.695*
IVGNh08061_AK094765_	AK094765	ncRNA	.640*	.839**		.714*	.738*
IVGNh17651_BC036803_	AK1							-.686*
IVGNh16126_BC017840_	ALCAM		.696*	.780**		.643*	.676*	.693*
IVGNh34626_uc003dvv_ALCAM	ALCAM		.748*	.758*		.713*	.654*	.716*
IVGNh16127_BC017840_	ALCAM		.766**	.735*		.699*		.748*
IVGNh28756_uc001vrl_DKFZp686B07190	ANKRD10		.778**					.662*
IVGNh16196_BC018683_ANXA1	ANXA1		.677*	.774**		.699*	.673*
IVGNh21878_CR600988_ANXA1	ANXA1		.727*	.678*		.674*		.674*
IVGNh20791_BX641114_ANXA4	ANXA4		.676*			.662*
IVGNh19289_BC063672_ANXA4	ANXA4		.684*			.638*
IVGNh00719_AB209457_ANXA4	ANXA4		.693*			.655*
IVGNh04675_AK024854_APOBEC3B	APOBEC3B		-.771**					-.921**
IVGNh29894_uc002cgm_ARHGDIG	ARHGDIG		-.744*			-.736*		-.763*
IVGNh25855_uc001fms_ARHGEF2	ARHGEF2							.918**
IVGNh02308_AF256215_	ARNTL2			.921**			.843**
IVGNh16504_BC025236_ASPH	ASPH			.807**		.738*	.791**
IVGNh15150_AY726599_	AY726599							.638*
IVGNh31116_uc002jzh_BAIAP2	BAIAP2		.786**					.869**
IVGNh17420_BC035363_	BC035363				-.859**			-.739*
IVGNh05930_AK056255_BCAT1	BCAT1				.932**
IVGNh19162_BC058863_BCL7C	BCL7C							-.737*
IVGNh33469_uc002xam_BLP	BLP							-.812**
IVGNh33470_uc002xao_BLP	BLP							-.769**
IVGNh38216_uc003zmp_BNC2	BNC2		.633*		.754*			.868**
IVGNh23473_DQ884940_BNC2	BNC2		.647*		.767**			.860**
IVGNh38215_uc003zmo_BNC2	BNC2		.648*		.813**			.862**
IVGNh13712_AL117658_C12orf23	C12orf23							-.676*
IVGNh14177_AL832321_C14orf143	C14orf143		-.866**			-.649*		-.848**
IVGNh29329_uc001yrj_C14orf80	C14orf80		-.848**		-.662*			-.931**
IVGNh29824_uc002bot_C15orf38	C15orf38							-.877**
IVGNh02385_AF289572_C16orf33	C160RF33		-.781**					-.922**
IVGNh29999_uc002cwu_C16orf5	C16orf5					-.680*
IVGNh05791_AK055800_	C17ORF49		-.635*		-.707*			-.876**
IVGNh21667_CR595055_C18orf1	C18orf1		-.646*					-.771**
IVGNh31094_uc002jwr_C1QTNF1	C1QTNF1				.718*
IVGNh15604_BC008488_C2orf52	C20RF52							-.818**
IVGNh33846_uc002zjh_	C21ORF58		-.730*					-.834**
IVGNh33847_uc002zjh_	C21ORF58		-.756*		-.660*			-.841**
IVGNh08059_AK094762_C2orf117	C2ORF117		-.663*					-.827**
IVGNh08058_AK094762_C2orf117	C2ORF117		-.664*					-.817**
IVGNh07043_AK091288_C9orf19	C9ORF19		-.832**			-.655*		-.929**
IVGNh21413_BX649088_CALD1	CALD1							-.676*
IVGNh37524_uc003vry_CALD1	CALD1							-.678*
IVGNh04326_AK023851_CAPN2	CAPN2		.641*	.832**		.904**	.816**
IVGNh05536_AK055046_CAPN2	CAPN2		.649*	.882**		.871**	.859**
IVGNh26195_uc001hoc_CAPN2	CAPN2			.880**		.879**
IVGNh06075_AK056838_CAPN2	CAPN2			.884**		.877**	.859**
IVGNh27537_uc001pic_	CASP4				.892**
IVGNh24597_M25078_CD44	CD44			.664*		.892**
IVGNh10250_AK124284_	CDC25B							-.923**
IVGNh28885_uc001win_CDH24	CDH24		-.632*	-.720*		-.744*	-.665*
IVGNh14877_AY358199_CDH24	CDH24			-.758*		-.701*	-.694*
IVGNh18148_BC040636_CHD8	CDHD		-.672*			-.928**
IVGNh22031_CR604976_CDKN2A	CDKN2A		-.785**			-.714*		-.671*
IVGNh25460_uc001csf_CDKN2C	CDKN2C							-.701*
IVGNh09451_AK098653_CDKN3	CDKN3		-.797**					-.872**
IVGNh38617_uc004buy_CERCAM	CERCAM					-.720*
IVGNh33053_uc002uwy_CFLAR	CFLAR		.746*			.831**
IVGNh28600_uc001vbd_	CKAP2		.686*	.638*		.700*		.725*
IVGNh28658_uc001vgt_CKAP2	CKAP2		-.807**					-.775**
IVGNh32388_uc002rmw_DKFZp761O0610	CLIP4		.868**					.933**
IVGNh06225_AK057267_CLIP4	CLIP4		.873**					.906**
IVGNh32387_uc002rmu_CLIP4	CLIP4		.887**					.900**
IVGNh32389_uc002rmx_CLIP4	CLIP4		.891**					.895**
IVGNh33487_uc002xco_C-NAP1	C-NAP1		-.635*		-.744*			-.908**
IVGNh11407_AK126618_COL27A1	COL27A1			.760*			.756*
IVGNh15592_BC008371_COMMD8	COMMD8			.804**		.832**	.661*
IVGNh33495_uc002xdc_CPNE1	CPNE1			-.737*
IVGNh09439_AK098593_CPNE8	CPNE8		.705*					.792**
IVGNh30218_uc002emg_GPR56	CPR56					.660*
IVGNh30174_uc002eea_CR617556	CR617556		-.755*	-.706*			-.771**
IVGNh33592_uc002xtz_CSE1	CSE1		-.861**		-.675*	-.666*		-.886**
IVGNh33525_uc002xhh_CTNNBL1	CTNNBL1		-.812**			-.842**		-.698*
IVGNh30383_uc002fle_BC033739	CYBA			.909**			.846**
IVGNh07128_AK091661_	DCTN3		-.672*					-.868**
IVGNh22622_CR619638_DCXR	DCXR		-.777**					-.953**
IVGNh38098_uc003yvz_DENND3	DENND3			.737*
IVGNh27894_uc001rkj_DENND5B	DENND5B		-.656*					-.714*
IVGNh27895_uc001rkk_DENND5B	DENND5B					-.722*
IVGNh20932_BX647389_	DFNA5		.635*		.810**			.890**
IVGNh37013_uc003sxb_DFNA5	DFNA5				.737*			.888**
IVGNh18102_BC040494_	DNAJB2							-.638*
IVGNh32981_uc002uox_DKFZp434J1813	DNAJC10		.656*					.895**
IVGNh33742_uc002ysk_DONSON	DONSON		-.692*		-.762*			-.803**
IVGNh33519_uc002xfy_DSN1	DSN1		-.765**		-.751*			-.874**
IVGNh36539_uc003pdd_DST	DST		.648*		.768**	.753*
IVGNh36537_uc003pcv_DST	DST		.727*		.677*	.788**
IVGNh36541_uc003pdf_DST	DST		.857**			.863**		.738*
IVGNh06096_AK056896_DUOXA1	DUOXA1			.882**		.730*	.808**
IVGNh15465_BC005098_E2F1	E2F1		-.854**		-.702*			-.839**
IVGNh17509_BC036034_EDG2	EDG2			.894**			.871**
IVGNh24464_K03193_EGFR	EGFR		.677*					.873**
IVGNh19808_BC094761_EGFR	EGFR		.708*					.888**
IVGNh37146_uc003tqm_	EGFR							.875**
IVGNh00061_AB011097_ERAP1	ERAP1		.719*			0		.759*
IVGNh00061_AB011097_ERAP1	ERAP1							.759*
IVGNh24779_U17623_	ERG		.799**					.878**
IVGNh15164_AY771596_F2R	F2R							-.771**
IVGNh38608_uc004bsy_FAM102A	FAM102A		.670*			.724*
IVGNh33333_uc002whc_FAM113A	FAM113A		-.694*		-.680*	-.710*		-.876**
IVGNh11361_AK126535_FAM113A	FAM113A				-.656*	-.698*		-.834**
IVGNh26721_uc001kip_FER1L3	FER1L3		.880**			.893**
IVGNh07719_AK093890_FER1L3	FER1L3		.898**			.895**		.690*
IVGNh33370_uc002wmm_FLJ00323	FLJ00323		-.841**					-.878**
IVGNh13793_AL137291_FLJ1357	FLJ1357				-.638*			-.838**
IVGNh33458_uc002wxz_FLJ33706	FLJ33706			.794**		.726*	.709*
IVGNh11100_AK126075_FLJ4487	FLJ4487			.939**			.930**
IVGNh30799_uc002iip_AX721309	FMNL1				.755*
IVGNh06420_AK057828_FRMD4A	FRMD4A			.866**			.898**
IVGNh28900_uc001wkk_G2AD	G2AD					-.923**
IVGNh19719_BC085005_GAK	GAK			.713*		.792**
IVGNh12266_AK128437_	GALNT7				.827**	.639*		.734*
IVGNh38268_uc003zvh_GALT	GALT					-.730*		-.769**
IVGNh14478_AL834149_GARNL3	GARNL3							.775**
IVGNh11360_AK126533_	GAS6				.808**
IVGNh10507_AK124788_	GGT7							-.859**
IVGNh19436_BC067358_	git1		.682*	.803**		.743*	.700*	.640*
IVGNh20511_BX537553_GIT1	GIT1		.707*	.699*		.714*		.732*
IVGNh36036_uc003lmf_GNPDA1	GNPDA1		.684*					.807**
IVGNh13866_AL137684_GPRC5B	GPRC5B		.839**					.927**
IVGNh15625_BC008790_GSTM3	GSTM3			-.693*
IVGNh16026_BC016653_GYPC	GYPC		.654*					.959**
IVGNh13484_AL049324_H2AFV	H2AFV		-.684*	-.689*			-.674*
IVGNh13485_AL049324_H2AFV	H2FAV		-.720*	-.708*			-.676*	-.697*
IVGNh08736_AK096700_HEATR2	HEATR2		.726*					.829**
IVGNh27843_uc001rbf_HEBP1	HEBP1		.835**					.898**
IVGNh35831_uc003kdd_HEXB	HEXB		.652*		.635*	.865**
IVGNh35832_uc003kde_HEXB	HEXB		.664*			.922**
IVGNh32777_uc002tpu_	HS6ST1		-.721*	-.646*		-.833**		-.680*
IVGNh11977_AK127832_HSD17B1	HSD17B1		-.829**			-.664*		-.774**
IVGNh02209_AF208043_	IFI16				.850**
IVGNh25883_uc001ftf_IFI16	IFI16				.834**
IVGNh37414_uc003vgi_IFRD1	IFRD1							.736*
IVGNh37415_uc003vgk_IFRD1	IFRD1							.737*
IVGNh09083_AK097603_IFT52	IFT52							-.839**
IVGNh20715_BX640800_IGF2BP3	IGF2BP3					.811**
IVGNh23355_DQ395340_INF2	INF2		.644*		.853**	.704*		.659*
IVGNh00801_AB209658_ITGA3	ITGA3		.773**			.945**
IVGNh00712_AB209429_	ITGB8				.721*
IVGNh14798_AY253145_KCNK16	KCNK16							.848**
IVGNh10290_AK124355_KCNMA1	KCNMA1		.651*	.685*		.940**	.649*
IVGNh26633_uc001jxl_KCNMA1	KCNMA1			.713*		.949**
IVGNh25361_uc001cdb_KIAA0465	KIAA0465		.734*					.953**
IVGNh25363_uc001cdg_KIAA0465	KIAA0465		.745*					.742*
IVGNh05007_AK026198_	KIAA0465		.970**			.678*		.821**
IVGNh35557_uc003ini_KIAA0517	KIAA0517		.684*					.869**
IVGNh36538_uc003pda_KIAA0728	KIAA0728		.644*		.711*	.738*
IVGNh30581_uc002gqx_KIAA0864	KIAA0864		-.704*			-.701*
IVGNh30568_uc002gpl_KIAA1047	KIAA1047		-.703*			-.975**
IVGNh20774_BX641080_KIAA1219	KIAA1219		-.746*			-.793**		-.705*
IVGNh29884_uc002bws_KIAA1790	KIAA1790				.858**
IVGNh31031_uc002jqb_KIAA1863	KIAA1863		-.750*					-.848**
IVGNh32838_uc002tyf_KIAA1902	KIAA1902						.647*
IVGNh21515_CR591434_KIAA746	KIAA746		.698*					.841**
IVGNh23113_CR749817_KIAA746	KIAA746		.754*			.657*		.837**
IVGNh20582_BX537709_LETM1	LETM1			.802**		.731*	.633*
IVGNh22142_CR607968_LGMN	LGMN		-.772**			-.898**
IVGNh19033_BC051466_	LLGL1		-.731*			-.765**		-.663*
IVGNh22199_CR609307_LOC391777	LOC391777		.762*					.827**
IVGNh37419_uc003vgr_BC107860	LOC401397		.667*	.794**		.766**	.674*
IVGNh29716_uc002ayb_BC121819	LOC440288		.717*		.683*			.908**
IVGNh20311_BC127934_LOC44836	LOC44836				.880**
IVGNh17438_BC035497_LOC4752	LOC4752		.760*					.774**
IVGNh00482_AB188495_LOC643988	LOC643988			-.730*		-.633*	-.713*
IVGNh22777_CR623421_LOC652968	LOC652968							-.788**
IVGNh38507_uc004bfa_LPAR1	LPAR1			.901**			.866**
IVGNh26953_uc001lrm_LRDD	LRDD		-.765*			-.662*		-.836**
IVGNh26954_uc001lrp_LRDD	LRDD		-.793**	-.714*		-.821**		-.696*
IVGNh16207_BC018883_LRRFIP1	LRRFIP1		.790**			.781**		.838**
IVGNh11847_AK127519_MACF1	MACF11		.634*					.916**
IVGNh25121_uc001asq_MAD2L2	MAD2L2		-.706*					-.777**
IVGNh02819_AJ008137_MAP3K14	MAP3K14			.728*		.763*	.783**
IVGNh02827_AJ008149_	MAPK314			.733*		.779**	.790**
IVGNh36005_uc003lds_MATR3	MATR3		.682*	.832**		.706*	.758*
IVGNh02856_AJ224170_MATR3	MATR3			.869**		.681*	.789**
IVGNh24452_J02958_MET	MET		.780**			.701*		.865**
IVGNh08487_AK095908_MFGE8	MFGE8							-.819**
IVGNh35097_uc003gfy_MFSD10	MFSD10		.753*	.834**		.779**	.765**
IVGNh28053_uc001sjv_MLC-3	MLC-3							-.810**
IVGNh38554_uc004bmd_MRRF	MRRF		.701*					.825**
IVGNh20022_BC108728_MS4A6A	MS4A6A		.655*					.823**
IVGNh27230_uc001nos_MS4A6A	MS4A6A		.704*			.676*		.779**
IVGNh33551_uc002xla_MYBL2	MYBL2		-.874**			-.670*		-.875**
IVGNh35704_uc003jfv_MYO10	MYO10					.679*		.771**
IVGNh11385_AK126582_MZF1	MZF1		.668*
IVGNh30573_uc002gps_NCOR1	NCOR1		-.762*			-.945**
IVGNh01566_AF087856_NCOR1	NCOR1		-.769**			-.945**
IVGNh30569_uc002gpm_NCOR1	NCOR1		-.805**			-.958**
IVGNh33466_uc002wzl_NECAB3	NECAB3		-.682*		-.734*			-.921**
IVGNh00178_AB033052_NLN	NLN			.841**			.783**
IVGNh35102_uc003ggl_NOP14	NOP14			.642*		.657*
IVGNh20691_BX640699_	NPAS2							.759*
IVGNh33310_uc002wdl_NRSN2	NRSN2		-.738*		-.694*	-.830**		-.766**
IVGNh14785_AY232289_NUFIP2	NUFIP2		.725*			.824**		.716*
IVGNh30653_uc002hdx_NUFIP2	NUFIP2		.819**			.790**		.693*
IVGNh23003_CR749310_	OCIAD2			.884**			.940**
IVGNh35587_uc003irw_PALLD	PALLD		-.661*					-.822**
IVGNh35588_uc003irx_PALLD	PALLD		-.720*					-.926**
IVGNh28789_uc001vxb_PARP2	PAPR2		-.875**			-.712*		-.730*
IVGNh36177_uc003mha_PDLIM7	PDLIM7							-.780**
IVGNh36178_uc003mhf_PDLIM7	PDLIM7							-.832**
IVGNh13287_AK131426_	PDLIM7							-.756*
IVGNh20466_BX537446_	PFKL							-.850**
IVGNh39171_Z50194_PHLDA1	PHLDA1			.772**		.709*	.700*
IVGNh31929_uc002oxe_PLAUR	PLAUR				.792**
IVGNh00862_AB210028_PLCG1	PLCG1		-.867**			-.642*		-.942**
IVGNh11299_AK126426_PLEKHC1	PLEKHC1		-.643*					-.655*
IVGNh16080_BC017327_PLEKHC1	PLEKHC1		-.706*
IVGNh01097_AF059617_PLK2	PLK2		.669*	.827**			.738*
IVGNh00846_AB209875_	PLK3/FNK				.774**			.768**
IVGNh32729_uc002thx_POLR1B	POLR1B			.693*
IVGNh00816_AB209696_PPAP2C	PPAP2C		.787**			.702*		.867**
IVGNh08731_AK096681_PPM1M	PPM1M		.669*	.893**		.768**	.835**
IVGNh27432_uc001oux_PPME1	PPME1			-.819**		-.635*
IVGNh08161_AK095005_PPME1	PPME1			-.821**			-.820**
IVGNh20502_BX537528_PPME1	PPME1			-.823**			-.814**
IVGNh04040_AK022725_PPME1	PPME1			-.828**			-.803**
IVGNh31959_uc002pbp_PPP1R13L	PPP1R13L)		-.643*					-.753*
IVGNh21044_BX647887_PPP2R2B	PPPR2R2B		.734*	.804**		.663*	.678*
IVGNh17370_BC035130_	PRIC285		-.751*			-.820**		-.776**
IVGNh02731_AF517673_PRIC285	PRIC285		-.789**	-.668*		-.839**	-.664*
IVGNh27783_uc001qqr_PTMS	PTMS							-.697*
IVGNh08818_AK096940_PWWP2B	PWWP2B			.919**		.685*	.940**
IVGNh30678_uc002hiq_RAD51L3	RAD51L3		.668*			.647*		.675*
IVGNh22376_CR613485_RALY	RALY		-.751*					-.906**
IVGNh33468_uc002xae_RALY	RALY		-.753*					-.954**
IVGNh02161_AF168714_RANGRF	RANGRF		-.712*			-.792**		-.655*
IVGNh30537_uc002gkx_RANGRF	RANGRF					-.828**
IVGNh32863_uc002ubj_RBMS1	RBMS1							.896**
IVGNh23223_CR936816_RGNEF	RGNEF			.921**			.899**
IVGNh28362_uc001ubd_RHOF	RHOF							.680*
IVGNh27329_uc001ofm_RNASEH2C	RNASEH2C		-.805**			-.660*		-.859**
IVGNh32691_uc002tax_RNF149	RNF149		.768**			.663*		.891**
IVGNh33658_uc002yfn_RP4-697K14.11	RP4-697K14.11		-.731*			-.917**
IVGNh30712_uc002hqw_RPL23	RPL23		.780**					.901**
IVGNh20390_BC131572_	RTEL1		-.889**			-.789**		-.686*
IVGNh14693_AY123245_RTN4	RTN4		.642*	.881**		.778**	.824**
IVGNh06873_AK090714_	RTN4		.674*	.837**		.815**	.795**
IVGNh25795_uc001fcc_S100A16	S100A16					.883**
IVGNh14368_AL833378_SAV1	SAV1					-.923**
IVGNh15507_BC006385_SAV1	SAV1					-.901**
IVGNh21021_BX647757_	SCML1		-.727*					-.870**
IVGNh06631_AK074451_SEC16B	SEC16B			.789**		.725*	.738*
IVGNh11758_AK127355_	SEC23A		-.796**			-.688*		-.768**
IVGNh18440_BC042299_	SELM				-.662*			-.940**
IVGNh20944_BX647459_SERPINE2	SERPINE2					.893**
IVGNh15338_BC000567_SEZ6L2	SEX6L2			-.846**		-.766**	-.781**
IVGNh22745_CR622645_SEZ6L2	SEZ6L2			-.867**		-.861**
IVGNh20816_BX641159_	SH3BP5			-.742*			-.643*	-.634*
IVGNh34276_uc003bzq_SH3BP5	SH3BP5			-.794**			-.707*
IVGNh30591_uc002gsz_SHMT1	SHMT1		-.750*			-.809**		-.673*
IVGNh27978_uc001rxg_SLC11A2	SLC11A2		.643*					.936**
IVGNh17434_BC035480_SLC12A4	SLC12A4		-.673*
IVGNh32731_uc002tic_SLC20A1	SLC20A1					.717*		.691*
IVGNh20972_BX647555_SLC2A1	SLC2A1					.775**
IVGNh33664_uc002ygs_SLC2A4RG	SLC2A4RG		-.643*					-.826**
IVGNh38487_uc004bco_SLC44A1	SLC44A1			.665*		.808**	.678*
IVGNh29372_uc001yxv_SNORD116-12	SNORD116-12			.827**			.891**
IVGNh29374_uc001yyh_SNORD116-23	SNORD116-23			.866**			.913**
IVGNh25978_uc001gjl_SNORD47	SNORD47					.764*		.663*
IVGNh37000_uc003svl_SNORD93	SNORD93				.672*
IVGNh33323_uc002wgb_SNRPB	SNRPB		-.694*		-.665*			-.874**
IVGNh33569_uc002xpz_SNX21	SNX21							-.790**
IVGNh08897_AK097129_SPECC1L	SPECC1L		-.852**			-.734*		-.796**
IVGNh15383_BC001874_SQSTM1	SQSTM1		.856**			.836**		.750*
IVGNh07950_AK094484_	SQSTM1		.891**			.832**		.725*
IVGNh28112_uc001srt_SRGAP1	SRGAP1		.651*					.740*
IVGNh09947_AK123684_	SRGAP1		.717*					.766**
IVGNh37324_uc003uty_STAG3OS	STAG3OS							-.786**
IVGNh00654_AB209282_STMN1	STMN1		-.699*					-.920**
IVGNh18129_BC040585_	STMN1		-.809**					-.905**
IVGNh37860_uc003xlz_TACC1	TACC1		-.831**					-.763*
IVGNh10051_AK123937_TAF4	TAF4		-.693*					-.889**
IVGNh15867_BC014211_	TCEA2		-.652*					-.877**
IVGNh13451_AK226140_TCEA2	TCEA2					-.702*
IVGNh19013_BC050623_TCEA2	TCEA2					-.681*
IVGNh33674_uc002yhx_	TCEA2					-.657*
IVGNh12635_AK129833_TFPI2	TFP12				.666*
IVGNh09598_AK122975_TGFB1I1	TGFB1L1							-.784**
IVGNh13330_AK131551_THSD4	THSD4				.813**
IVGNh31076_uc002jux_TK1	TK1		-.714*		-.755*			-.844**
IVGNh14266_AL832780_TM4SF1	TM4SF1				.676*
IVGNh03346_AK001834_TMEM16B	TMEM16B		.795**		.689*	.766**		.854**
IVGNh03358_AK001893_TOM1L1	TOM1L1		.681*					.890**
IVGNh30590_uc002gsw_TOP3A	TOP3A		-.881**			-.864**		-.662*
IVGNh25069_uc001akq_TP73	TP73		-.698*			-.722*		-.743*
IVGNh34122_uc003bdp_TTLL12	TTLL12			.642*				.698*
IVGNh21574_CR592620_UBE2E2	UBE2E2		.762*			.706*		.908**
IVGNh35221_uc003gvp_UCHL1	UCHL1		.754*					.901**
IVGNh04950_AK025742_UCP2	ucp2				-.689*	-.701*
IVGNh29319_uc001yqi_UGPP	UGPP					-.774**
IVGNh38842_uc004dhq_usp11	USP11		-.850**			-.878**		-.777**
IVGNh04119_AK023241_VAPB	VAPB		-.740*	-.697*		-.693*		-.698*
IVGNh29607_uc002ahd_VPS13C	VPS13C		.888**			.704*		.798**
IVGNh33334_uc002whg_VPS16	VPS16							-.849**
IVGNh28507_uc001uqw_WASF3	WASF3		-.734*			-.663*		-.872**
IVGNh24506_L20861_	WNT5A							-.672*
IVGNh10702_AK125213_YARS	YARS		.714*					.931**
IVGNh14300_AL833030_ZFAND1	ZFAND1							.760*
IVGNh04449_AK024202_ZFP36L1	ZFP36L1		.868**			.727*		.675*
IVGNh19668_BC078175_ZNF238	ZNF238							-.703*
IVGNh21169_BX648304_			.633*					.807**
IVGNh09032_AK097452_			.650*			.639*		.799**
IVGNh12928_AK130470_			.709*			.674*		.814**
IVGNh23633_G30815_			.784**			.750*		.768**
IVGNh16972_BC031859_						.780**		.701*
IVGNh24857_U52835_						.653*		.679*
* P<0.05, **P<0.01

## Sheet: Table S4
Table S4: Overenriched gene ontologies for co-expressed mRNA-lncRNA targets
A. AK130275
Sublist	Category	Term	RT	Genes	Count	%	P-Value	Fold Enrichment
	GOTERM_BP_FAT	epithelial cell differentiation	RT		3	6	0.056	7.6
	GOTERM_BP_FAT	death	RT		6	12	0.05	2.9
	GOTERM_BP_FAT	programmed cell death	RT		5	10	0.091	2.8
	GOTERM_BP_FAT	apoptosis	RT		5	10	0.087	2.9
	GOTERM_BP_FAT	muscle system process	RT		3	6	0.081	6.2
	GOTERM_BP_FAT	cell death	RT		6	12	0.049	2.9
	GOTERM_BP_FAT	syncytium formation	RT		2	4	0.039	49.6
	GOTERM_BP_FAT	syncytium formation by plasma membrane fusion	RT		2	4	0.033	57.8
	GOTERM_BP_FAT	epithelium development	RT		4	8	0.026	6.1
	GOTERM_CC_FAT	nuclear envelope-endoplasmic reticulum network	RT		4	8	0.042	5
	GOTERM_CC_FAT	envelope	RT		5	10	0.088	2.9
	GOTERM_CC_FAT	cell-substrate junction	RT		3	6	0.038	9.5
	GOTERM_CC_FAT	anchoring junction	RT		3	6	0.08	6.2
	GOTERM_CC_FAT	organelle envelope	RT		5	10	0.088	2.9
	GOTERM_CC_FAT	external side of plasma membrane	RT		3	6	0.079	6.3
	GOTERM_CC_FAT	endoplasmic reticulum part	RT		4	8	0.069	4.1
	GOTERM_CC_FAT	cell soma	RT		3	6	0.077	6.3
	GOTERM_CC_FAT	endoplasmic reticulum membrane	RT		4	8	0.037	5.3
	GOTERM_CC_FAT	adherens junction	RT		3	6	0.067	6.9
	GOTERM_CC_FAT	endomembrane system	RT		6	12	0.06	2.7
	GOTERM_CC_FAT	cell-substrate adherens junction	RT		3	6	0.034	10
	GOTERM_CC_FAT	focal adhesion	RT		3	6	0.032	10.4
	GOTERM_CC_FAT	organelle membrane	RT		8	16	0.027	2.6
	GOTERM_CC_FAT	basolateral plasma membrane	RT		4	8	0.018	7
	GOTERM_MF_FAT	calcium ion binding	RT		6	12	0.089	2.4
	GOTERM_MF_FAT	structural molecule activity	RT		5	10	0.082	2.9
	GOTERM_MF_FAT	calcium-dependent phospholipid binding	RT		2	4	0.066	28.5
	SP_PIR_KEYWORDS	phosphoprotein	RT		28	56	0.0031	1.6
	SP_PIR_KEYWORDS	alternative splicing	RT		26	52	0.024	1.4
	SP_PIR_KEYWORDS	acetylation	RT		13	26	0.019	2
	SP_PIR_KEYWORDS	Apoptosis	RT		4	8	0.063	4.3
	UP_SEQ_FEATURE	splice variant	RT		26	52	0.025	1.4
	UP_SEQ_FEATURE	compositionally biased region:Poly-Pro	RT		4	8	0.077	3.9
	UP_SEQ_FEATURE	sequence variant	RT		35	70	0.076	1.2
B. BX648695
Sublist	Category	Term	RT	Genes	Count	%	P-Value	Fold Enrichment
	GOTERM_BP_FAT	regulation of small GTPase mediated signal transduction	RT		3	0.9	0.095	5.6
	GOTERM_BP_FAT	regulation of Ras protein signal transduction	RT		3	0.9	0.07	6.7
	GOTERM_BP_FAT	muscle system process	RT		3	0.9	0.047	8.3
	GOTERM_CC_FAT	cell projection	RT		5	1.5	0.05	3.4
	GOTERM_CC_FAT	endomembrane system	RT		5	1.5	0.071	3
	GOTERM_CC_FAT	mitochondrion	RT		6	1.8	0.065	2.6
	GOTERM_CC_FAT	cell soma	RT		3	0.9	0.045	8.5
	GOTERM_CC_FAT	integral to endoplasmic reticulum membrane	RT		2	0.6	0.091	20.1
	GOTERM_CC_FAT	envelope	RT		5	1.5	0.035	3.8
	GOTERM_CC_FAT	organelle envelope	RT		5	1.5	0.035	3.8
	GOTERM_CC_FAT	organelle membrane	RT		7	2.2	0.02	3
	GOTERM_MF_FAT	calcium ion binding	RT		6	1.8	0.024	3.4
	GOTERM_MF_FAT	ion binding	RT		14	4.3	0.024	1.7
	GOTERM_MF_FAT	cation binding	RT		14	4.3	0.021	1.7
	GOTERM_MF_FAT	enzyme inhibitor activity	RT		3	0.9	0.088	5.8
	GOTERM_MF_FAT	metal ion binding	RT		14	4.3	0.019	1.8
	SP_PIR_KEYWORDS	phosphoprotein	RT		20	6.2	0.016	1.6
	SP_PIR_KEYWORDS	membrane	RT		16	4.9	0.083	1.4
	SP_PIR_KEYWORDS	mitochondrion	RT		5	1.5	0.053	3.4
	SP_PIR_KEYWORDS	acetylation	RT		9	2.8	0.073	1.9
	SP_PIR_KEYWORDS	calcium	RT		5	1.5	0.047	3.5
	UP_SEQ_FEATURE	topological domain:Mitochondrial intermembrane	RT		2	0.6	0.081	22.9
C. AF268386
Sublist	Category	Term	RT	Genes	Count	%	P-Value	Fold Enrichment
	BBID	1.RBphosphoE2F	RT		2	6.2	0.077	17
	GOTERM_BP_FAT	cell cycle process	RT		4	12.5	0.049	4.6
	GOTERM_BP_FAT	sphingoid metabolic process	RT		2	6.2	0.065	28.6
	GOTERM_BP_FAT	ceramide metabolic process	RT		2	6.2	0.06	30.7
	GOTERM_BP_FAT	actin filament-based process	RT		3	9.4	0.049	8
	GOTERM_BP_FAT	glycolipid metabolic process	RT		2	6.2	0.045	41.6
	GOTERM_BP_FAT	cell proliferation	RT		4	12.5	0.025	5.9
	GOTERM_BP_FAT	integrin-mediated signaling pathway	RT		2	6.2	0.099	18.4
	GOTERM_BP_FAT	actin cytoskeleton organization	RT		3	9.4	0.043	8.6
	GOTERM_BP_FAT	regeneration	RT		2	6.2	0.097	18.7
	GOTERM_BP_FAT	glycosphingolipid metabolic process	RT		2	6.2	0.038	49.6
	GOTERM_BP_FAT	ganglioside metabolic process	RT		2	6.2	0.012	161
	GOTERM_BP_FAT	cell cycle	RT		5	15.6	0.025	4.2
	GOTERM_MF_FAT	actin binding	RT		3	9.4	0.074	6.3
	GOTERM_MF_FAT	Rho GTPase binding	RT		2	6.2	0.051	36
	INTERPRO	Actin-binding FH2	RT		2	6.2	0.021	88.8
	INTERPRO	Actin-binding FH2 and DRF autoregulatory	RT		2	6.2	0.02	95.2
	INTERPRO	GTPase-binding/formin homology 3	RT		2	6.2	0.014	133.3
	INTERPRO	DFNA5 protein	RT		2	6.2	0.014	133.3
	INTERPRO	Diaphanous GTPase-binding	RT		2	6.2	0.011	166.6
	INTERPRO	Diaphanous FH3	RT		2	6.2	0.011	166.6
	SMART	FH2	RT		2	6.2	0.02	92.6
	SP_PIR_KEYWORDS	membrane protein	RT		3	9.4	0.006	25
	SP_PIR_KEYWORDS	extracellular matrix	RT		3	9.4	0.051	8
	UP_SEQ_FEATURE	domain:FH2	RT		2	6.2	0.023	84.9
	UP_SEQ_FEATURE	domain:GBD/FH3	RT		2	6.2	0.017	115.8
D. EF177379
Sublist	Category	Term	RT	Genes	Count	%	P-Value	Fold Enrichment
	BBID	1.RBphosphoE2F	RT		3	2.8	0.0082	15.3
	COG_ONTOLOGY	DNA replication, recombination, and repair	RT		3	2.8	0.081	5.8
	GOTERM_BP_FAT	cell cycle	RT		17	15.6	2.6e-05	3.4
	GOTERM_BP_FAT	death	RT		14	12.8	0.00062	3
	GOTERM_BP_FAT	programmed cell death	RT		13	11.9	0.00046	3.3
	GOTERM_BP_FAT	cell cycle phase	RT		11	10.1	0.00029	4.1
	GOTERM_BP_FAT	cell death	RT		14	12.8	0.00058	3
	GOTERM_BP_FAT	apoptosis	RT		13	11.9	0.00041	3.4
	GOTERM_BP_FAT	cell cycle process	RT		13	11.9	0.00023	3.6
	GOTERM_BP_FAT	mitotic cell cycle	RT		9	8.3	0.0024	3.8
	GOTERM_BP_FAT	regulation of cell death	RT		13	11.9	0.0053	2.5
	GOTERM_BP_FAT	regulation of programmed cell death	RT		13	11.9	0.0051	2.5
	GOTERM_BP_FAT	regulation of apoptosis	RT		13	11.9	0.0047	2.5
	GOTERM_BP_FAT	M phase	RT		7	6.4	0.018	3.3
	GOTERM_BP_FAT	neuron differentiation	RT		8	7.3	0.021	2.8
	GOTERM_BP_FAT	cell cycle arrest	RT		4	3.7	0.028	6
	GOTERM_BP_FAT	interphase of mitotic cell cycle	RT		4	3.7	0.028	6
	GOTERM_BP_FAT	interphase	RT		4	3.7	0.03	5.9
	GOTERM_BP_FAT	negative regulation of cell death	RT		7	6.4	0.027	3
	GOTERM_BP_FAT	cytoskeleton organization	RT		8	7.3	0.021	2.9
	GOTERM_BP_FAT	circadian rhythm	RT		3	2.8	0.035	10.1
	GOTERM_BP_FAT	negative regulation of growth	RT		4	3.7	0.033	5.7
	GOTERM_BP_FAT	negative regulation of programmed cell death	RT		7	6.4	0.027	3
	GOTERM_BP_FAT	negative regulation of apoptosis	RT		7	6.4	0.025	3.1
	GOTERM_BP_FAT	G1/S transition of mitotic cell cycle	RT		3	2.8	0.049	8.3
	GOTERM_BP_FAT	rhythmic process	RT		4	3.7	0.048	4.9
	GOTERM_BP_FAT	neuron projection morphogenesis	RT		5	4.6	0.047	3.7
	GOTERM_BP_FAT	anti-apoptosis	RT		5	4.6	0.042	3.8
	GOTERM_BP_FAT	regulation of cyclin-dependent protein kinase activity	RT		3	2.8	0.046	8.6
	GOTERM_BP_FAT	cellular component disassembly	RT		3	2.8	0.045	8.8
	GOTERM_BP_FAT	actin cytoskeleton organization	RT		5	4.6	0.056	3.4
	GOTERM_BP_FAT	neuromuscular process	RT		3	2.8	0.059	7.5
	GOTERM_BP_FAT	neuron development	RT		6	5.5	0.065	2.8
	GOTERM_BP_FAT	actin filament-based process	RT		5	4.6	0.067	3.2
	GOTERM_BP_FAT	cell projection morphogenesis	RT		5	4.6	0.071	3.2
	GOTERM_BP_FAT	microtubule-based process	RT		5	4.6	0.078	3.1
	GOTERM_BP_FAT	cell part morphogenesis	RT		5	4.6	0.08	3
	GOTERM_BP_FAT	neuron projection development	RT		5	4.6	0.08	3
	GOTERM_BP_FAT	regulation of protein kinase cascade	RT		5	4.6	0.074	3.1
	GOTERM_BP_FAT	cell morphogenesis	RT		6	5.5	0.076	2.6
	GOTERM_BP_FAT	cell volume homeostasis	RT		2	1.8	0.085	22.2
	GOTERM_BP_FAT	cellular macromolecule catabolic process	RT		9	8.3	0.089	1.9
	GOTERM_BP_FAT	negative regulation of cell cycle	RT		3	2.8	0.094	5.8
	GOTERM_CC_FAT	cytoskeleton	RT		14	12.8	0.039	1.8
	GOTERM_CC_FAT	cell projection	RT		9	8.3	0.039	2.3
	GOTERM_CC_FAT	vesicle	RT		9	8.3	0.032	2.4
	GOTERM_CC_FAT	basolateral plasma membrane	RT		6	5.5	0.0054	5.2
	GOTERM_CC_FAT	late endosome	RT		3	2.8	0.039	9.5
	GOTERM_CC_FAT	basal part of cell	RT		3	2.8	0.012	17.8
	GOTERM_CC_FAT	cytosol	RT		14	12.8	0.03	1.9
	GOTERM_CC_FAT	cytoplasmic vesicle	RT		9	8.3	0.025	2.5
	GOTERM_CC_FAT	apical part of cell	RT		4	3.7	0.077	4
	GOTERM_CC_FAT	cytoplasmic membrane-bounded vesicle	RT		7	6.4	0.085	2.3
	GOTERM_CC_FAT	endosome	RT		5	4.6	0.098	2.8
	GOTERM_CC_FAT	cell soma	RT		4	3.7	0.067	4.2
	GOTERM_CC_FAT	membrane-bounded vesicle	RT		7	6.4	0.095	2.2
	GOTERM_CC_FAT	perinuclear region of cytoplasm	RT		5	4.6	0.076	3.1
	GOTERM_CC_FAT	non-membrane-bounded organelle	RT		23	21.1	0.022	1.6
	GOTERM_CC_FAT	intracellular non-membrane-bounded organelle	RT		23	21.1	0.022	1.6
	GOTERM_MF_FAT	cytoskeletal protein binding	RT		11	10.1	0.0011	3.5
	GOTERM_MF_FAT	cysteine-type endopeptidase activity	RT		5	4.6	0.001	11
	GOTERM_MF_FAT	small conjugating protein binding	RT		3	2.8	0.013	17
	GOTERM_MF_FAT	actin binding	RT		7	6.4	0.016	3.4
	GOTERM_MF_FAT	ubiquitin binding	RT		3	2.8	0.012	17.6
	GOTERM_MF_FAT	cysteine-type peptidase activity	RT		5	4.6	0.012	5.6
	GOTERM_MF_FAT	enzyme binding	RT		8	7.3	0.044	2.4
	GOTERM_MF_FAT	actin filament binding	RT		3	2.8	0.043	9
	GOTERM_MF_FAT	transcription factor activity	RT		11	10.1	0.081	1.8
	GOTERM_MF_FAT	lipase inhibitor activity	RT		2	1.8	0.09	21.1
	GOTERM_MF_FAT	calcium ion binding	RT		11	10.1	0.059	1.9
	GOTERM_MF_FAT	DNA binding	RT		21	19.3	0.079	1.4
	GOTERM_MF_FAT	RNA binding	RT		9	8.3	0.078	2
	GOTERM_MF_FAT	phospholipase inhibitor activity	RT		2	1.8	0.072	26.4
	INTERPRO	EF-HAND 1	RT		6	5.5	0.0099	4.6
	INTERPRO	DFNA5 protein	RT		2	1.8	0.058	33
	INTERPRO	Annexin repeat, conserved site	RT		2	1.8	0.081	23.6
	INTERPRO	Annexin	RT		2	1.8	0.081	23.6
	INTERPRO	Annexin repeat	RT		2	1.8	0.081	23.6
	INTERPRO	Calcium-binding EF-hand	RT		4	3.7	0.055	4.6
	INTERPRO	EF-HAND 2	RT		6	5.5	0.0096	4.6
	INTERPRO	Sterile alpha motif-type	RT		3	2.8	0.078	6.4
	INTERPRO	EF-Hand type	RT		5	4.6	0.054	3.5
	INTERPRO	EF hand	RT		4	3.7	0.043	5.1
	INTERPRO	SANT, DNA-binding	RT		3	2.8	0.035	10.1
	KEGG_PATHWAY	Adherens junction	RT		5	4.6	0.0035	7.7
	KEGG_PATHWAY	Melanoma	RT		4	3.7	0.02	6.7
	KEGG_PATHWAY	Epithelial cell signaling in Helicobacter pylori infection	RT		4	3.7	0.018	7
	KEGG_PATHWAY	Non-small cell lung cancer	RT		4	3.7	0.0097	8.8
	KEGG_PATHWAY	Glioma	RT		4	3.7	0.015	7.5
	KEGG_PATHWAY	Bladder cancer	RT		3	2.8	0.047	8.4
	KEGG_PATHWAY	Focal adhesion	RT		5	4.6	0.083	2.9
	KEGG_PATHWAY	Regulation of actin cytoskeleton	RT		5	4.6	0.1	2.8
	PIR_SUPERFAMILY	PIRSF002359:annexin I	RT		2	1.8	0.075	25.2
	SMART	ANX	RT		2	1.8	0.084	22.4
	SMART	EFh	RT		4	3.7	0.06	4.4
	SMART	SANT	RT		3	2.8	0.038	9.6
	SP_PIR_KEYWORDS	alternative splicing	RT		70	64.2	7.4e-08	1.7
	SP_PIR_KEYWORDS	phosphoprotein	RT		61	56	8.8e-05	1.5
	SP_PIR_KEYWORDS	Apoptosis	RT		10	9.2	0.00028	4.7
	SP_PIR_KEYWORDS	calcium binding	RT		5	4.6	0.0026	8.6
	SP_PIR_KEYWORDS	acetylation	RT		27	24.8	0.0022	1.8
	SP_PIR_KEYWORDS	cell cycle	RT		9	8.3	0.0042	3.5
	SP_PIR_KEYWORDS	cytosol	RT		3	2.8	0.0091	20.6
	SP_PIR_KEYWORDS	duplication	RT		6	5.5	0.009	4.7
	SP_PIR_KEYWORDS	cytoplasm	RT		30	27.5	0.0075	1.6
	SP_PIR_KEYWORDS	isopeptide bond	RT		7	6.4	0.0089	3.9
	SP_PIR_KEYWORDS	nucleus	RT		35	32.1	0.015	1.5
	SP_PIR_KEYWORDS	calcium	RT		11	10.1	0.014	2.4
	SP_PIR_KEYWORDS	thiol protease	RT		4	3.7	0.033	5.7
	SP_PIR_KEYWORDS	hydrolase	RT		15	13.8	0.049	1.7
	SP_PIR_KEYWORDS	dna-binding	RT		17	15.6	0.054	1.6
	SP_PIR_KEYWORDS	ubl conjugation	RT		8	7.3	0.046	2.4
	SP_PIR_KEYWORDS	actin-binding	RT		5	4.6	0.049	3.6
	SP_PIR_KEYWORDS	endonexin fold	RT		2	1.8	0.06	32.4
	SP_PIR_KEYWORDS	cytoskeleton	RT		8	7.3	0.064	2.2
	SP_PIR_KEYWORDS	annexin	RT		2	1.8	0.075	25.4
	SP_PIR_KEYWORDS	calcium/phospholipid-binding	RT		2	1.8	0.08	23.7
	UP_SEQ_FEATURE	splice variant	RT		70	64.2	8.3e-08	1.7
	UP_SEQ_FEATURE	compositionally biased region:Poly-Pro	RT		9	8.3	0.0022	3.9
	UP_SEQ_FEATURE	region of interest:Transactivation	RT		2	1.8	0.044	44.2
	UP_SEQ_FEATURE	compositionally biased region:Poly-His	RT		3	2.8	0.038	9.7
	UP_SEQ_FEATURE	region of interest:DNA-binding	RT		2	1.8	0.033	59
	UP_SEQ_FEATURE	cross-link:Glycyl lysine isopeptide (Lys-Gly) (interchain with G-Cter in ubiquitin)	RT		5	4.6	0.026	4.4
	UP_SEQ_FEATURE	domain:WH2	RT		2	1.8	0.096	19.7
	UP_SEQ_FEATURE	domain:EF-hand 2	RT		4	3.7	0.082	3.9
	UP_SEQ_FEATURE	domain:EF-hand 1	RT		4	3.7	0.082	3.9
	UP_SEQ_FEATURE	repeat:ANK 3	RT		4	3.7	0.095	3.6
	UP_SEQ_FEATURE	domain:SH3	RT		4	3.7	0.077	4
	UP_SEQ_FEATURE	repeat:Annexin 3	RT		2	1.8	0.076	25.3
	UP_SEQ_FEATURE	repeat:Annexin 4	RT		2	1.8	0.076	25.3
	UP_SEQ_FEATURE	repeat:Annexin 2	RT		2	1.8	0.076	25.3
	UP_SEQ_FEATURE	repeat:Annexin 1	RT		2	1.8	0.076	25.3
E. AK129685
Sublist	Category	Term	RT	Genes	Count	%	P-Value	Fold Enrichment
	COG_ONTOLOGY	DNA replication, recombination, and repair	RT		3	3.4	0.06	6.8
	GOTERM_BP_FAT	death	RT		13	14.6	0.00031	3.4
	GOTERM_BP_FAT	cell death	RT		13	14.6	0.00029	3.4
	GOTERM_BP_FAT	programmed cell death	RT		12	13.5	0.00028	3.7
	GOTERM_BP_FAT	apoptosis	RT		12	13.5	0.00024	3.8
	GOTERM_BP_FAT	regulation of cell death	RT		14	15.7	0.00024	3.3
	GOTERM_BP_FAT	regulation of programmed cell death	RT		14	15.7	0.00023	3.3
	GOTERM_BP_FAT	positive regulation of cell death	RT		9	10.1	0.0018	3.9
	GOTERM_BP_FAT	positive regulation of programmed cell death	RT		9	10.1	0.0017	4
	GOTERM_BP_FAT	positive regulation of apoptosis	RT		9	10.1	0.0016	4
	GOTERM_BP_FAT	regulation of apoptosis	RT		14	15.7	0.00021	3.3
	GOTERM_BP_FAT	negative regulation of cell death	RT		7	7.9	0.011	3.7
	GOTERM_BP_FAT	negative regulation of programmed cell death	RT		7	7.9	0.011	3.7
	GOTERM_BP_FAT	negative regulation of apoptosis	RT		7	7.9	0.0099	3.8
	GOTERM_BP_FAT	negative regulation of growth	RT		4	4.5	0.019	6.9
	GOTERM_BP_FAT	anti-apoptosis	RT		5	5.6	0.022	4.6
	GOTERM_BP_FAT	induction of programmed cell death	RT		6	6.7	0.025	3.6
	GOTERM_BP_FAT	induction of apoptosis	RT		6	6.7	0.025	3.6
	GOTERM_BP_FAT	regulation of protein kinase cascade	RT		5	5.6	0.04	3.8
	GOTERM_BP_FAT	cell cycle	RT		9	10.1	0.046	2.2
	GOTERM_BP_FAT	syncytium formation by plasma membrane fusion	RT		2	2.2	0.06	31.8
	GOTERM_BP_FAT	syncytium formation	RT		2	2.2	0.07	27.2
	GOTERM_BP_FAT	negative regulation of cell growth	RT		3	3.4	0.082	6.2
	GOTERM_BP_FAT	regulation of cell growth	RT		4	4.5	0.079	3.9
	GOTERM_BP_FAT	negative regulation of cell size	RT		3	3.4	0.093	5.8
	GOTERM_BP_FAT	regulation of cellular response to stress	RT		3	3.4	0.099	5.5
	GOTERM_BP_FAT	cell cycle arrest	RT		3	3.4	0.099	5.5
	GOTERM_CC_FAT	basolateral plasma membrane	RT		7	7.9	0.00033	7.3
	GOTERM_CC_FAT	cell-substrate junction	RT		4	4.5	0.015	7.6
	GOTERM_CC_FAT	cell junction	RT		6	6.7	0.09	2.5
	GOTERM_CC_FAT	vesicle	RT		7	7.9	0.088	2.2
	GOTERM_CC_FAT	cell-substrate adherens junction	RT		3	3.4	0.086	6
	GOTERM_CC_FAT	membrane-bounded vesicle	RT		7	7.9	0.046	2.6
	GOTERM_CC_FAT	focal adhesion	RT		3	3.4	0.08	6.3
	GOTERM_CC_FAT	endoplasmic reticulum part	RT		5	5.6	0.076	3.1
	GOTERM_CC_FAT	cytoplasmic membrane-bounded vesicle	RT		7	7.9	0.041	2.7
	GOTERM_CC_FAT	cytoplasmic vesicle	RT		7	7.9	0.075	2.3
	GOTERM_MF_FAT	calcium ion binding	RT		13	14.6	0.0018	2.8
	GOTERM_MF_FAT	cysteine-type endopeptidase activity	RT		4	4.5	0.0056	10.9
	GOTERM_MF_FAT	enzyme binding	RT		9	10.1	0.0044	3.4
	GOTERM_MF_FAT	kinase binding	RT		4	4.5	0.061	4.4
	GOTERM_MF_FAT	enzyme inhibitor activity	RT		5	5.6	0.046	3.6
	GOTERM_MF_FAT	cytoskeletal protein binding	RT		7	7.9	0.04	2.7
	GOTERM_MF_FAT	lipase inhibitor activity	RT		2	2.2	0.073	26.2
	GOTERM_MF_FAT	actin binding	RT		5	5.6	0.08	3
	GOTERM_MF_FAT	cysteine-type peptidase activity	RT		4	4.5	0.034	5.6
	GOTERM_MF_FAT	phospholipase inhibitor activity	RT		2	2.2	0.058	32.8
	INTERPRO	EF-HAND 1	RT		6	6.7	0.0041	5.6
	INTERPRO	EF-HAND 2	RT		6	6.7	0.004	5.7
	INTERPRO	Annexin repeat, conserved site	RT		2	2.2	0.066	29
	INTERPRO	Annexin	RT		2	2.2	0.066	29
	INTERPRO	Annexin repeat	RT		2	2.2	0.066	29
	INTERPRO	Actin-binding WH2	RT		2	2.2	0.097	19.3
	KEGG_PATHWAY	Epithelial cell signaling in Helicobacter pylori infection	RT		4	4.5	0.0086	9.1
	KEGG_PATHWAY	Fc gamma R-mediated phagocytosis	RT		4	4.5	0.021	6.5
	KEGG_PATHWAY	Renal cell carcinoma	RT		3	3.4	0.071	6.6
	KEGG_PATHWAY	p53 signaling pathway	RT		3	3.4	0.068	6.8
	KEGG_PATHWAY	Pathways in cancer	RT		6	6.7	0.052	2.8
	PIR_SUPERFAMILY	PIRSF002359:annexin I	RT		2	2.2	0.065	29.3
	SMART	ANX	RT		2	2.2	0.07	27
	SP_PIR_KEYWORDS	phosphoprotein	RT		51	57.3	6.4e-05	1.6
	SP_PIR_KEYWORDS	Apoptosis	RT		10	11.2	4.7e-05	5.9
	SP_PIR_KEYWORDS	alternative splicing	RT		51	57.3	0.00016	1.5
	SP_PIR_KEYWORDS	calcium	RT		12	13.5	0.0008	3.3
	SP_PIR_KEYWORDS	calcium binding	RT		4	4.5	0.011	8.7
	SP_PIR_KEYWORDS	acetylation	RT		20	22.5	0.02	1.7
	SP_PIR_KEYWORDS	cell adhesion	RT		6	6.7	0.039	3.2
	SP_PIR_KEYWORDS	isopeptide bond	RT		5	5.6	0.053	3.5
	SP_PIR_KEYWORDS	calcium/phospholipid-binding	RT		2	2.2	0.064	29.8
	SP_PIR_KEYWORDS	endonexin fold	RT		2	2.2	0.048	40.7
	SP_PIR_KEYWORDS	annexin	RT		2	2.2	0.06	32
	SP_PIR_KEYWORDS	acetylated amino end	RT		3	3.4	0.072	6.7
	SP_PIR_KEYWORDS	duplication	RT		4	4.5	0.08	3.9
	SP_PIR_KEYWORDS	actin-binding	RT		4	4.5	0.096	3.6
	SP_PIR_KEYWORDS	phospholipid binding	RT		2	2.2	0.093	20.3
	UP_SEQ_FEATURE	splice variant	RT		51	57.3	0.00017	1.5
	UP_SEQ_FEATURE	compositionally biased region:Poly-Pro	RT		7	7.9	0.01	3.8
	UP_SEQ_FEATURE	compositionally biased region:Poly-Gln	RT		4	4.5	0.03	5.9
	UP_SEQ_FEATURE	region of interest:DNA-binding	RT		2	2.2	0.026	74.1
	UP_SEQ_FEATURE	domain:EF-hand 1	RT		4	4.5	0.048	4.9
	UP_SEQ_FEATURE	domain:EF-hand 2	RT		4	4.5	0.048	4.9
	UP_SEQ_FEATURE	repeat:Annexin 4	RT		2	2.2	0.061	31.7
	UP_SEQ_FEATURE	repeat:Annexin 3	RT		2	2.2	0.061	31.7
	UP_SEQ_FEATURE	repeat:Annexin 2	RT		2	2.2	0.061	31.7
	UP_SEQ_FEATURE	repeat:Annexin 1	RT		2	2.2	0.061	31.7
	UP_SEQ_FEATURE	domain:WH2	RT		2	2.2	0.077	24.7
F. NR_003584
Sublist	Category	Term	RT	Genes	Count	%	P-Value	Fold Enrichment
	BBID	1.RBphosphoE2F	RT		4	3.1	0.00046	17
	BIOCARTA	Cyclins and Cell Cycle Regulation	RT		3	2.4	0.023	11.5
	COG_ONTOLOGY	DNA replication, recombination, and repair	RT		3	2.4	0.07	6.2
	GOTERM_BP_FAT	cell cycle process	RT		16	12.6	1.4e-05	3.8
	GOTERM_BP_FAT	cell cycle	RT		19	15	1.2e-05	3.3
	GOTERM_BP_FAT	cell cycle phase	RT		13	10.2	4.8e-05	4.2
	GOTERM_BP_FAT	actin cytoskeleton organization	RT		9	7.1	0.00025	5.4
	GOTERM_BP_FAT	actin filament-based process	RT		9	7.1	0.00038	5.1
	GOTERM_BP_FAT	mitotic cell cycle	RT		11	8.7	0.00037	4
	GOTERM_BP_FAT	cell cycle arrest	RT		6	4.7	0.00094	7.9
	GOTERM_BP_FAT	apoptosis	RT		13	10.2	0.0015	2.9
	GOTERM_BP_FAT	cytoskeleton organization	RT		11	8.7	0.0013	3.4
	GOTERM_BP_FAT	programmed cell death	RT		13	10.2	0.0016	2.9
	GOTERM_BP_FAT	actin filament organization	RT		5	3.9	0.0019	9.4
	GOTERM_BP_FAT	death	RT		14	11	0.0023	2.6
	GOTERM_BP_FAT	cell death	RT		14	11	0.0022	2.6
	GOTERM_BP_FAT	regulation of protein kinase activity	RT		9	7.1	0.0038	3.5
	GOTERM_BP_FAT	regulation of kinase activity	RT		9	7.1	0.0046	3.4
	GOTERM_BP_FAT	circadian rhythm	RT		4	3.1	0.0046	11.8
	GOTERM_BP_FAT	regulation of cell death	RT		14	11	0.0063	2.3
	GOTERM_BP_FAT	regulation of programmed cell death	RT		14	11	0.0062	2.3
	GOTERM_BP_FAT	interphase of mitotic cell cycle	RT		5	3.9	0.0069	6.6
	GOTERM_BP_FAT	regulation of cyclin-dependent protein kinase activity	RT		4	3.1	0.0072	10
	GOTERM_BP_FAT	regulation of transferase activity	RT		9	7.1	0.0059	3.3
	GOTERM_BP_FAT	interphase	RT		5	3.9	0.0076	6.4
	GOTERM_BP_FAT	G1/S transition of mitotic cell cycle	RT		4	3.1	0.008	9.7
	GOTERM_BP_FAT	regulation of apoptosis	RT		14	11	0.0057	2.4
	GOTERM_BP_FAT	M phase	RT		8	6.3	0.01	3.3
	GOTERM_BP_FAT	rhythmic process	RT		5	3.9	0.014	5.3
	GOTERM_BP_FAT	negative regulation of apoptosis	RT		8	6.3	0.015	3.1
	GOTERM_BP_FAT	negative regulation of cell death	RT		8	6.3	0.016	3
	GOTERM_BP_FAT	negative regulation of programmed cell death	RT		8	6.3	0.016	3
	GOTERM_BP_FAT	cell division	RT		7	5.5	0.021	3.2
	GOTERM_BP_FAT	regulation of phosphorylation	RT		9	7.1	0.021	2.6
	GOTERM_BP_FAT	regulation of phosphate metabolic process	RT		9	7.1	0.026	2.5
	GOTERM_BP_FAT	regulation of phosphorus metabolic process	RT		9	7.1	0.026	2.5
	GOTERM_BP_FAT	cell morphogenesis	RT		7	5.5	0.046	2.7
	GOTERM_BP_FAT	cellular component disassembly	RT		3	2.4	0.057	7.7
	GOTERM_BP_FAT	activation of caspase activity	RT		3	2.4	0.059	7.5
	GOTERM_BP_FAT	regulation of cell proliferation	RT		11	8.7	0.062	1.9
	GOTERM_BP_FAT	protein localization	RT		12	9.4	0.057	1.8
	GOTERM_BP_FAT	purine base biosynthetic process	RT		2	1.6	0.064	30.1
	GOTERM_BP_FAT	neuron projection morphogenesis	RT		5	3.9	0.071	3.2
	GOTERM_BP_FAT	circadian sleep/wake cycle	RT		2	1.6	0.084	22.5
	GOTERM_BP_FAT	cellular component morphogenesis	RT		7	5.5	0.071	2.4
	GOTERM_BP_FAT	positive regulation of peptidase activity	RT		3	2.4	0.069	6.9
	GOTERM_BP_FAT	positive regulation of caspase activity	RT		3	2.4	0.069	6.9
	GOTERM_BP_FAT	nuclear division	RT		5	3.9	0.078	3.1
	GOTERM_BP_FAT	mitosis	RT		5	3.9	0.078	3.1
	GOTERM_BP_FAT	cellular macromolecule localization	RT		7	5.5	0.083	2.3
	GOTERM_BP_FAT	M phase of mitotic cell cycle	RT		5	3.9	0.082	3
	GOTERM_BP_FAT	organelle fission	RT		5	3.9	0.087	3
	GOTERM_BP_FAT	cellular protein localization	RT		7	5.5	0.081	2.3
	GOTERM_BP_FAT	regulation of T cell differentiation in the thymus	RT		2	1.6	0.078	24.6
	GOTERM_BP_FAT	DNA metabolic process	RT		8	6.3	0.077	2.1
	GOTERM_BP_FAT	regulation of cell cycle	RT		6	4.7	0.095	2.5
	GOTERM_BP_FAT	circadian behavior	RT		2	1.6	0.098	19.3
	GOTERM_BP_FAT	nucleobase biosynthetic process	RT		2	1.6	0.098	19.3
	GOTERM_BP_FAT	purine base metabolic process	RT		2	1.6	0.098	19.3
	GOTERM_CC_FAT	cytosol	RT		21	16.5	0.00026	2.4
	GOTERM_CC_FAT	cytoskeleton	RT		20	15.7	0.0011	2.2
	GOTERM_CC_FAT	actin cytoskeleton	RT		8	6.3	0.0018	4.5
	GOTERM_CC_FAT	non-membrane-bounded organelle	RT		29	22.8	0.0029	1.7
	GOTERM_CC_FAT	intracellular non-membrane-bounded organelle	RT		29	22.8	0.0029	1.7
	GOTERM_CC_FAT	cell soma	RT		6	4.7	0.0047	5.4
	GOTERM_CC_FAT	basolateral plasma membrane	RT		6	4.7	0.01	4.5
	GOTERM_CC_FAT	basal part of cell	RT		3	2.4	0.016	15.2
	GOTERM_CC_FAT	cell projection	RT		11	8.7	0.015	2.4
	GOTERM_CC_FAT	actin filament	RT		3	2.4	0.029	11.1
	GOTERM_CC_FAT	cytoskeletal part	RT		12	9.4	0.043	1.9
	GOTERM_CC_FAT	cortical cytoskeleton	RT		3	2.4	0.04	9.3
	GOTERM_CC_FAT	soluble fraction	RT		6	4.7	0.053	2.9
	GOTERM_CC_FAT	late endosome	RT		3	2.4	0.051	8.2
	GOTERM_MF_FAT	cytoskeletal protein binding	RT		13	10.2	0.00027	3.5
	GOTERM_MF_FAT	actin binding	RT		9	7.1	0.0025	3.8
	GOTERM_MF_FAT	actin filament binding	RT		4	3.1	0.0066	10.3
	GOTERM_MF_FAT	small conjugating protein binding	RT		3	2.4	0.017	14.6
	GOTERM_MF_FAT	protein kinase regulator activity	RT		4	3.1	0.021	6.7
	GOTERM_MF_FAT	kinase regulator activity	RT		4	3.1	0.03	5.9
	GOTERM_MF_FAT	ubiquitin binding	RT		3	2.4	0.016	15.2
	GOTERM_MF_FAT	kinase inhibitor activity	RT		3	2.4	0.029	11.1
	GOTERM_MF_FAT	tubulin binding	RT		4	3.1	0.036	5.5
	GOTERM_MF_FAT	enzyme binding	RT		10	7.9	0.013	2.6
	GOTERM_MF_FAT	kinase binding	RT		5	3.9	0.041	3.8
	GOTERM_MF_FAT	protein kinase inhibitor activity	RT		3	2.4	0.028	11.4
	GOTERM_MF_FAT	cyclin-dependent protein kinase inhibitor activity	RT		2	1.6	0.07	27.3
	GOTERM_MF_FAT	integrin binding	RT		3	2.4	0.068	6.9
	GOTERM_MF_FAT	nucleoside kinase activity	RT		2	1.6	0.097	19.5
	GOTERM_MF_FAT	transcription factor activity	RT		12	9.4	0.094	1.7
	GOTERM_MF_FAT	protein kinase binding	RT		4	3.1	0.091	3.7
	INTERPRO	DFNA5 protein	RT		2	1.6	0.068	28.5
	INTERPRO	Ankyrin	RT		5	3.9	0.085	3
	INTERPRO	EF-HAND 1	RT		5	3.9	0.065	3.3
	INTERPRO	EF-HAND 2	RT		5	3.9	0.063	3.3
	INTERPRO	EF hand	RT		4	3.1	0.062	4.4
	INTERPRO	Nuclear translocator	RT		2	1.6	0.048	40.7
	KEGG_PATHWAY	Cell cycle	RT		5	3.9	0.034	4
	KEGG_PATHWAY	Melanoma	RT		4	3.1	0.032	5.6
	KEGG_PATHWAY	Adherens junction	RT		5	3.9	0.0066	6.5
	KEGG_PATHWAY	Epithelial cell signaling in Helicobacter pylori infection	RT		4	3.1	0.029	5.9
	KEGG_PATHWAY	Cyanoamino acid metabolism	RT		2	1.6	0.067	28.5
	KEGG_PATHWAY	Non-small cell lung cancer	RT		4	3.1	0.016	7.4
	KEGG_PATHWAY	Glioma	RT		4	3.1	0.024	6.3
	KEGG_PATHWAY	Fc gamma R-mediated phagocytosis	RT		4	3.1	0.066	4.2
	KEGG_PATHWAY	Bladder cancer	RT		3	2.4	0.064	7.1
	PIR_SUPERFAMILY	PIRSF036346:cyclin-dependent kinase inhibitor p19	RT		2	1.6	0.03	64.9
	SMART	ANK	RT		5	3.9	0.079	3
	SP_PIR_KEYWORDS	alternative splicing	RT		75	59.1	2.2e-06	1.5
	SP_PIR_KEYWORDS	cell cycle	RT		12	9.4	0.0002	4
	SP_PIR_KEYWORDS	phosphoprotein	RT		67	52.8	0.00032	1.4
	SP_PIR_KEYWORDS	cell cycle control	RT		4	3.1	0.001	19.9
	SP_PIR_KEYWORDS	cytoskeleton	RT		13	10.2	0.00084	3.1
	SP_PIR_KEYWORDS	cytoplasm	RT		36	28.3	0.0017	1.7
	SP_PIR_KEYWORDS	Apoptosis	RT		9	7.1	0.0033	3.6
	SP_PIR_KEYWORDS	actin-binding	RT		7	5.5	0.0053	4.4
	SP_PIR_KEYWORDS	cytosol	RT		3	2.4	0.012	17.8
	SP_PIR_KEYWORDS	acetylation	RT		27	21.3	0.017	1.6
	SP_PIR_KEYWORDS	cell division	RT		6	4.7	0.028	3.5
	SP_PIR_KEYWORDS	mitosis	RT		5	3.9	0.031	4.2
	SP_PIR_KEYWORDS	phosphotransferase	RT		5	3.9	0.041	3.8
	SP_PIR_KEYWORDS	tumor suppressor	RT		4	3.1	0.059	4.5
	SP_PIR_KEYWORDS	isopeptide bond	RT		6	4.7	0.056	2.9
	SP_PIR_KEYWORDS	ank repeat	RT		5	3.9	0.07	3.2
	SP_PIR_KEYWORDS	ATP	RT		5	3.9	0.067	3.3
	SP_PIR_KEYWORDS	disease mutation	RT		16	12.6	0.088	1.5
	SP_PIR_KEYWORDS	dna-binding	RT		18	14.2	0.092	1.5
	SP_PIR_KEYWORDS	kinase	RT		9	7.1	0.077	2
	SP_PIR_KEYWORDS	protein kinase inhibitor	RT		2	1.6	0.098	19.2
	SP_PIR_KEYWORDS	carbohydrate metabolism	RT		3	2.4	0.086	6.1
	SP_PIR_KEYWORDS	GTPase activation	RT		4	3.1	0.084	3.9
	UP_SEQ_FEATURE	splice variant	RT		75	59.1	2.5e-06	1.5
	UP_SEQ_FEATURE	compositionally biased region:Poly-Pro	RT		8	6.3	0.018	3
	UP_SEQ_FEATURE	repeat:ANK 2	RT		5	3.9	0.065	3.3
	UP_SEQ_FEATURE	region of interest:DNA-binding	RT		2	1.6	0.038	51
	UP_SEQ_FEATURE	region of interest:Transactivation	RT		2	1.6	0.051	38.2
	UP_SEQ_FEATURE	repeat:ANK 1	RT		5	3.9	0.064	3.3
	UP_SEQ_FEATURE	repeat:ANK 3	RT		5	3.9	0.038	3.9
